# Supplementary material for: In Search of Monocot Phosphodiesterases: Identification of a Calmodulin Stimulated Phosphodiesterase from Brachypodium distachyon
Source: Int J Mol Sci. 2021 Sep 6;22(17):9654. doi: 10.3390/ijms22179654 (PMC8431786; doi:10.3390/ijms22179654)
Supplement: Supplementary file 1 [file ijms-22-09654-s001.zip]

Archive with 1 entries (1 files):
- ijms-1358632-supplementary.pdf
